# Supplementary material for: Discovery of Small-Molecule Antagonists of Orexin 1/2 Receptors from Traditional Chinese Medicinal Plants with a Hypnotic Effect
Source: Pharmaceuticals (Basel). 2023 Apr 4;16(4):542. doi: 10.3390/ph16040542 (PMC10146837; doi:10.3390/ph16040542)
Supplement: Supplementary file 1 [file pharmaceuticals-16-00542-s001.zip]

Archive with 1 entries (1 files):
- pharmaceuticals-2251066-supplementary.pdf
